# Supplementary material for: Activity Expression and Property Analysis of Codon-Optimized Polyphenol Oxidase from Camellia sinensis in Pichia pastoris KM71
Source: Foods. 2025 Aug 6;14(15):2749. doi: 10.3390/foods14152749 (PMC12345873; doi:10.3390/foods14152749)
Supplement: Supplementary file 1 [file foods-14-02749-s001.zip]

Archive with 1 entries (1 files):
- foods-3758603-supplementary.pdf
